# Supplementary material for: Benzodiazepine Boom: Tracking Etizolam, Pyrazolam, and Flubromazepam from Pre-UK Psychoactive Act 2016 to Present Using Analytical and Social Listening Techniques
Source: Pharmacy (Basel). 2024 Jan 12;12(1):13. doi: 10.3390/pharmacy12010013 (PMC10801481; doi:10.3390/pharmacy12010013)
Supplement: Supplementary file 1 [file pharmacy-12-00013-s001.zip]

Archive with 1 entries (1 files):
- pharmacy-2713961-supplementary.pdf
